# Supplementary material for: Non-myogenic mesenchymal cells contribute to muscle degeneration in facioscapulohumeral muscular dystrophy patients
Source: Cell Death Dis. 2022 Sep 16;13(9):793. doi: 10.1038/s41419-022-05233-6 (PMC9481542; doi:10.1038/s41419-022-05233-6)
Supplement: Supplementary file 2 — Supplementary Table S1 [file 41419_2022_5233_MOESM2_ESM.xlsx]

## Sheet: Sheet1
Supplementary Table S1
Vendor	Specificity	Dye	Cat#	Clone
Biolegend	CD31	Pacific Blue	303113	WM59
BD Biosciences	CD45	BUV395	563792	HI30
Beckman Coulter	CD10	ECD	IM360BU	ALB1
Biolegend	CD106	APC	305809	STA
Beckman Coulter	CD34	PE-Cy5.5	A07777	581
BD Biosciences	CD15	PE-CF594	562463	HI95
Biolegend	CD44	FITC	338804	BJ18
BD Biosciences	CD26	BUV661	750666	M-A251
Biolegend	CD73	PerCP-Cy5.5	344013	AD2
BD Biosciences	CD29	PE	555443	MAR4
Thermo Fisher	CD105	PE-Cy7	25-1057-42	SN6
Miltenyi Biotec	CD146	FITC	130-092-851	541-10B2
Thermo Fisher	CD90	APC	17-0909-42	eBio5E10 (5E10)
Biolegend	CD201	PE	351904	RCR-401
BD Biosciences	CD140a	Pacific Blue	562799	αR1
PromoCell	Dead Cells	PF840	PK-PF840-3-01	NA
