# Supplementary material for: Non-myogenic mesenchymal cells contribute to muscle degeneration in facioscapulohumeral muscular dystrophy patients
Source: Cell Death Dis. 2022 Sep 16;13(9):793. doi: 10.1038/s41419-022-05233-6 (PMC9481542; doi:10.1038/s41419-022-05233-6)
Supplement: Supplementary file 3 — Supplementary Table S2 [file 41419_2022_5233_MOESM3_ESM.xlsx]

## Sheet: Foglio1
Supplementary Table S2. F: forward primer, R: reverse primer.
Gene	Strand	Sequence
ACTB	F	TCGTGCGTGACATTAAGGAG
	R	CCATCTCTTGCTCGAAGTCC
GAPDH	F	AACTTTGGTATCGTGGAAGGA
	R	GGCAGTGATGGCATGGAC
PPARG	F	ACAGATCCAGTGGTTGCAGA
	R	TCCACTTTGATTGCACTTTGGT
FABP4	F	AAACTGGTGGTGGAATGCGT
	R	GCGAACTTCAGTCCAGGTCA
ADIPOQ	F	GGTGAGAAAGGAGATCCAGGTCTT
	R	CTTTCCTGCCTTGGATTCCCG
ACTA1	F	GTAGCTACCCGCCCAGAAAC
	R	GAGCCATTGTCGCACACGAG
COL1A1	F	GTGCGATGACGTGATCTGTG
	R	GTGGGTGACTCTGAGCCG
TGFB1	F	GGTGGAAACCCACAACGAAATC
	R	GTTCAGGTACCGCTTCTCGG
PROCR	F	CGGACCTTGGCCTTTCCTCTG
	R	ACTTCGAAGAAGACATGGGCTC
PDGFRA	F	TAGGCTGTCTTCTCACAGGGCT
	R	TCAGCTGCACAACCTTTTCATTT
THY1	F	GGACTGCCGCCATGAGAATA
	R	TGCTTCTTTGTCTCACGGGT
